# Supplementary material for: Global, regional, and national burden of non-communicable diseases attributable to occupational asbestos exposure 1990–2019 and prediction to 2035: worsening or improving?
Source: BMC Public Health. 2024 Mar 18;24:832. doi: 10.1186/s12889-024-18099-4 (PMC10946175; doi:10.1186/s12889-024-18099-4)
Supplement: Supplementary file 2 — Supplementary Material 2 [file 12889_2024_18099_MOESM2_ESM.xlsx]

## Sheet: Table S2
Table S2.Age-standardized burden rate attributable to occupational asbestos exposure across 21 GBD regions for both sexes from 1990 to 2019.
GBD regions	Year	ASMR per 100 000	ASDR per 100 000	SDI
Andean Latin America	1990	1.99	38.66	0.489
Andean Latin America	1991	1.81	35.02	0.492
Andean Latin America	1992	2.03	39.64	0.496
Andean Latin America	1993	2.14	42.18	0.5
Andean Latin America	1994	2.13	42.13	0.504
Andean Latin America	1995	2.22	44.03	0.509
Andean Latin America	1996	2.13	41.92	0.514
Andean Latin America	1997	2.05	39.99	0.519
Andean Latin America	1998	1.99	38.54	0.524
Andean Latin America	1999	1.79	34.44	0.529
Andean Latin America	2000	1.52	27.92	0.534
Andean Latin America	2001	1.37	24.48	0.538
Andean Latin America	2002	1.31	23.03	0.543
Andean Latin America	2003	1.27	21.97	0.548
Andean Latin America	2004	1.21	20.69	0.553
Andean Latin America	2005	1.17	19.96	0.558
Andean Latin America	2006	1.1	18.82	0.564
Andean Latin America	2007	1.06	18.01	0.569
Andean Latin America	2008	1.04	17.72	0.575
Andean Latin America	2009	1.08	18.51	0.58
Andean Latin America	2010	1.08	18.28	0.585
Andean Latin America	2011	1.05	17.76	0.591
Andean Latin America	2012	1.02	17.23	0.596
Andean Latin America	2013	1.01	16.91	0.602
Andean Latin America	2014	0.99	16.47	0.608
Andean Latin America	2015	0.96	16.13	0.613
Andean Latin America	2016	0.97	16.25	0.618
Andean Latin America	2017	0.97	16.31	0.624
Andean Latin America	2018	0.97	16.34	0.628
Andean Latin America	2019	0.97	16.28	0.632
Australasia	1990	13.86	283.25	0.742
Australasia	1991	13.52	275.78	0.746
Australasia	1992	13.56	275.45	0.749
Australasia	1993	13.37	269.94	0.753
Australasia	1994	13.4	269.22	0.757
Australasia	1995	13.19	263.72	0.761
Australasia	1996	13.08	260.2	0.765
Australasia	1997	12.75	252.21	0.769
Australasia	1998	12.4	244.21	0.773
Australasia	1999	12.13	237.05	0.777
Australasia	2000	11.93	232.1	0.781
Australasia	2001	11.88	230.96	0.785
Australasia	2002	11.62	223.94	0.789
Australasia	2003	11.27	216.46	0.793
Australasia	2004	11.44	217.35	0.797
Australasia	2005	11.31	213.25	0.799
Australasia	2006	11.16	207.92	0.799
Australasia	2007	11.34	209.9	0.8
Australasia	2008	11.4	208.62	0.803
Australasia	2009	11.12	201.88	0.807
Australasia	2010	10.84	195.36	0.81
Australasia	2011	10.64	189.61	0.812
Australasia	2012	10.33	182.3	0.816
Australasia	2013	10.12	177.44	0.821
Australasia	2014	10.03	175.27	0.825
Australasia	2015	9.82	170.9	0.828
Australasia	2016	9.5	164.48	0.832
Australasia	2017	9.44	163.97	0.835
Australasia	2018	9.56	166.17	0.837
Australasia	2019	9.53	165.49	0.84
Caribbean	1990	1.2	22.76	0.517
Caribbean	1991	1.17	22.22	0.522
Caribbean	1992	1.2	22.72	0.525
Caribbean	1993	1.23	23.2	0.528
Caribbean	1994	1.23	23.25	0.531
Caribbean	1995	1.22	23.28	0.533
Caribbean	1996	1.22	23.13	0.536
Caribbean	1997	1.18	22.7	0.539
Caribbean	1998	1.21	23.33	0.542
Caribbean	1999	1.22	23.39	0.547
Caribbean	2000	1.16	22.15	0.552
Caribbean	2001	1.12	21.46	0.557
Caribbean	2002	1.05	20.04	0.563
Caribbean	2003	1.08	20.48	0.569
Caribbean	2004	1.11	20.74	0.573
Caribbean	2005	1.11	20.86	0.579
Caribbean	2006	1.09	20.53	0.585
Caribbean	2007	1.1	20.8	0.588
Caribbean	2008	1.17	22.16	0.591
Caribbean	2009	1.21	22.82	0.594
Caribbean	2010	1.13	21.32	0.598
Caribbean	2011	1.06	20.06	0.601
Caribbean	2012	1.02	19.48	0.605
Caribbean	2013	0.97	18.49	0.609
Caribbean	2014	0.96	18.31	0.612
Caribbean	2015	1.02	19.59	0.616
Caribbean	2016	1.02	19.49	0.621
Caribbean	2017	1.03	19.7	0.625
Caribbean	2018	1.04	19.94	0.628
Caribbean	2019	1.02	19.58	0.631
Central Asia	1990	1.41	35.63	0.551
Central Asia	1991	1.47	37.09	0.555
Central Asia	1992	1.57	39.48	0.557
Central Asia	1993	1.71	43.17	0.558
Central Asia	1994	1.79	45.12	0.559
Central Asia	1995	1.87	47.42	0.559
Central Asia	1996	1.85	46.84	0.56
Central Asia	1997	1.75	44	0.56
Central Asia	1998	1.66	41.36	0.561
Central Asia	1999	1.58	39.16	0.563
Central Asia	2000	1.58	39.04	0.566
Central Asia	2001	1.57	38.74	0.569
Central Asia	2002	1.63	39.7	0.574
Central Asia	2003	1.68	40.75	0.579
Central Asia	2004	1.68	40.38	0.585
Central Asia	2005	1.67	39.82	0.591
Central Asia	2006	1.61	37.78	0.598
Central Asia	2007	1.55	35.86	0.605
Central Asia	2008	1.49	34.04	0.611
Central Asia	2009	1.43	32.25	0.617
Central Asia	2010	1.47	32.77	0.622
Central Asia	2011	1.47	32.43	0.627
Central Asia	2012	1.49	32.53	0.632
Central Asia	2013	1.46	31.77	0.637
Central Asia	2014	1.5	32.23	0.642
Central Asia	2015	1.59	33.84	0.647
Central Asia	2016	1.55	33.01	0.651
Central Asia	2017	1.5	31.72	0.655
Central Asia	2018	1.48	31.29	0.659
Central Asia	2019	1.43	30.43	0.663
Central Europe	1990	1.88	43.16	0.641
Central Europe	1991	1.9	43.87	0.647
Central Europe	1992	1.96	45.21	0.652
Central Europe	1993	1.94	44.79	0.658
Central Europe	1994	1.97	45.61	0.665
Central Europe	1995	2.03	47.05	0.672
Central Europe	1996	2.06	47.59	0.678
Central Europe	1997	2.12	49.11	0.683
Central Europe	1998	2.15	49.61	0.689
Central Europe	1999	2.2	50.57	0.695
Central Europe	2000	2.24	51.23	0.702
Central Europe	2001	2.37	54.18	0.709
Central Europe	2002	2.52	56.99	0.715
Central Europe	2003	2.64	59.28	0.72
Central Europe	2004	2.63	58.93	0.726
Central Europe	2005	2.74	61.41	0.731
Central Europe	2006	2.85	63.54	0.736
Central Europe	2007	3.07	68.42	0.74
Central Europe	2008	3.23	71.51	0.745
Central Europe	2009	3.36	73.82	0.75
Central Europe	2010	3.44	75.05	0.756
Central Europe	2011	3.45	74.99	0.76
Central Europe	2012	3.63	78.6	0.764
Central Europe	2013	3.69	79.49	0.768
Central Europe	2014	3.7	79.34	0.771
Central Europe	2015	3.87	82.78	0.775
Central Europe	2016	3.69	78.93	0.778
Central Europe	2017	3.56	76.09	0.781
Central Europe	2018	3.5	74.52	0.785
Central Europe	2019	3.42	72.77	0.788
Central Latin America	1990	0.94	18.54	0.485
Central Latin America	1991	0.94	18.57	0.49
Central Latin America	1992	0.94	18.6	0.495
Central Latin America	1993	0.94	18.62	0.501
Central Latin America	1994	0.96	18.8	0.507
Central Latin America	1995	0.96	18.78	0.512
Central Latin America	1996	0.95	18.55	0.517
Central Latin America	1997	0.92	17.97	0.523
Central Latin America	1998	0.9	17.54	0.528
Central Latin America	1999	0.86	17.02	0.533
Central Latin America	2000	0.84	16.69	0.538
Central Latin America	2001	0.82	16.26	0.543
Central Latin America	2002	0.93	18.4	0.547
Central Latin America	2003	0.92	18.24	0.551
Central Latin America	2004	0.92	18.13	0.554
Central Latin America	2005	0.95	18.67	0.559
Central Latin America	2006	0.95	18.8	0.564
Central Latin America	2007	0.91	18.05	0.569
Central Latin America	2008	0.97	19.16	0.575
Central Latin America	2009	1.01	19.75	0.579
Central Latin America	2010	0.96	18.66	0.584
Central Latin America	2011	0.91	17.7	0.589
Central Latin America	2012	0.91	17.6	0.594
Central Latin America	2013	0.91	17.67	0.599
Central Latin America	2014	0.89	17.32	0.604
Central Latin America	2015	0.88	17.07	0.609
Central Latin America	2016	0.88	17	0.614
Central Latin America	2017	0.89	17.28	0.618
Central Latin America	2018	0.88	17.18	0.623
Central Latin America	2019	0.89	17.43	0.626
Central Sub-Saharan Africa	1990	1.16	24.5	0.269
Central Sub-Saharan Africa	1991	1.16	24.48	0.273
Central Sub-Saharan Africa	1992	1.15	24.34	0.276
Central Sub-Saharan Africa	1993	1.14	24.04	0.279
Central Sub-Saharan Africa	1994	1.13	23.99	0.281
Central Sub-Saharan Africa	1995	1.14	24.06	0.283
Central Sub-Saharan Africa	1996	1.13	23.98	0.286
Central Sub-Saharan Africa	1997	1.1	23.19	0.289
Central Sub-Saharan Africa	1998	1.08	22.83	0.292
Central Sub-Saharan Africa	1999	1.06	22.4	0.295
Central Sub-Saharan Africa	2000	1.03	21.75	0.298
Central Sub-Saharan Africa	2001	1	21.01	0.302
Central Sub-Saharan Africa	2002	0.96	20.26	0.308
Central Sub-Saharan Africa	2003	0.96	20.19	0.313
Central Sub-Saharan Africa	2004	0.95	19.91	0.32
Central Sub-Saharan Africa	2005	0.93	19.36	0.328
Central Sub-Saharan Africa	2006	0.92	19.16	0.336
Central Sub-Saharan Africa	2007	0.9	18.83	0.346
Central Sub-Saharan Africa	2008	0.9	18.83	0.357
Central Sub-Saharan Africa	2009	0.9	18.83	0.367
Central Sub-Saharan Africa	2010	0.91	18.89	0.378
Central Sub-Saharan Africa	2011	0.93	19.23	0.389
Central Sub-Saharan Africa	2012	0.94	19.57	0.4
Central Sub-Saharan Africa	2013	0.95	19.79	0.412
Central Sub-Saharan Africa	2014	0.96	19.85	0.423
Central Sub-Saharan Africa	2015	0.97	19.96	0.434
Central Sub-Saharan Africa	2016	0.97	20.03	0.445
Central Sub-Saharan Africa	2017	0.99	20.19	0.454
Central Sub-Saharan Africa	2018	1	20.44	0.463
Central Sub-Saharan Africa	2019	1	20.51	0.47
East Asia	1990	0.92	17.04	0.447
East Asia	1991	0.93	17.04	0.456
East Asia	1992	0.92	16.75	0.464
East Asia	1993	0.91	16.59	0.473
East Asia	1994	0.9	16.25	0.483
East Asia	1995	0.9	16.1	0.492
East Asia	1996	0.91	16.23	0.502
East Asia	1997	0.92	16.19	0.511
East Asia	1998	0.92	16.15	0.52
East Asia	1999	0.94	16.53	0.528
East Asia	2000	0.99	17.51	0.537
East Asia	2001	1.06	18.55	0.545
East Asia	2002	1.11	19.6	0.554
East Asia	2003	1.18	20.77	0.562
East Asia	2004	1.22	21.47	0.571
East Asia	2005	1.28	22.24	0.58
East Asia	2006	1.34	23.29	0.59
East Asia	2007	1.41	24.31	0.6
East Asia	2008	1.57	26.86	0.609
East Asia	2009	1.69	28.49	0.618
East Asia	2010	1.81	30.43	0.628
East Asia	2011	1.85	31.08	0.637
East Asia	2012	1.83	30.88	0.644
East Asia	2013	1.74	29.4	0.652
East Asia	2014	1.67	28.28	0.66
East Asia	2015	1.62	27.36	0.662
East Asia	2016	1.56	26.4	0.665
East Asia	2017	1.51	25.3	0.675
East Asia	2018	1.47	24.71	0.684
East Asia	2019	1.47	24.55	0.691
Eastern Europe	1990	1.83	44.45	0.68
Eastern Europe	1991	1.91	46.6	0.687
Eastern Europe	1992	2.14	52.83	0.697
Eastern Europe	1993	2.71	68.27	0.702
Eastern Europe	1994	3.06	78.39	0.702
Eastern Europe	1995	2.95	75.39	0.705
Eastern Europe	1996	2.63	66.08	0.707
Eastern Europe	1997	2.34	57.8	0.708
Eastern Europe	1998	2.2	53.9	0.709
Eastern Europe	1999	2.4	59.24	0.711
Eastern Europe	2000	2.53	62.64	0.711
Eastern Europe	2001	2.45	60.57	0.713
Eastern Europe	2002	2.5	61.69	0.716
Eastern Europe	2003	2.53	62.42	0.72
Eastern Europe	2004	2.44	60.35	0.727
Eastern Europe	2005	2.6	64.47	0.734
Eastern Europe	2006	2.32	56.46	0.74
Eastern Europe	2007	2.26	54.48	0.745
Eastern Europe	2008	2.34	56.09	0.751
Eastern Europe	2009	2.17	51.34	0.757
Eastern Europe	2010	2.26	52.91	0.762
Eastern Europe	2011	2.08	48.01	0.765
Eastern Europe	2012	1.98	45.56	0.768
Eastern Europe	2013	1.92	44.01	0.772
Eastern Europe	2014	1.94	44.28	0.777
Eastern Europe	2015	2.08	48.12	0.781
Eastern Europe	2016	1.99	45.76	0.785
Eastern Europe	2017	1.83	42.03	0.788
Eastern Europe	2018	1.8	41.43	0.791
Eastern Europe	2019	1.8	41.52	0.793
Eastern Sub-Saharan Africa	1990	0.79	17.26	0.235
Eastern Sub-Saharan Africa	1991	0.79	17.27	0.239
Eastern Sub-Saharan Africa	1992	0.8	17.33	0.242
Eastern Sub-Saharan Africa	1993	0.8	17.35	0.245
Eastern Sub-Saharan Africa	1994	0.8	17.31	0.249
Eastern Sub-Saharan Africa	1995	0.8	17.44	0.252
Eastern Sub-Saharan Africa	1996	0.8	17.36	0.257
Eastern Sub-Saharan Africa	1997	0.8	17.31	0.261
Eastern Sub-Saharan Africa	1998	0.8	17.28	0.265
Eastern Sub-Saharan Africa	1999	0.8	17.03	0.27
Eastern Sub-Saharan Africa	2000	0.79	16.69	0.275
Eastern Sub-Saharan Africa	2001	0.77	16.18	0.28
Eastern Sub-Saharan Africa	2002	0.77	16.1	0.285
Eastern Sub-Saharan Africa	2003	0.77	16.03	0.29
Eastern Sub-Saharan Africa	2004	0.77	15.98	0.295
Eastern Sub-Saharan Africa	2005	0.77	15.89	0.301
Eastern Sub-Saharan Africa	2006	0.76	15.77	0.307
Eastern Sub-Saharan Africa	2007	0.76	15.67	0.314
Eastern Sub-Saharan Africa	2008	0.76	15.64	0.321
Eastern Sub-Saharan Africa	2009	0.77	15.65	0.328
Eastern Sub-Saharan Africa	2010	0.78	15.79	0.336
Eastern Sub-Saharan Africa	2011	0.79	15.93	0.343
Eastern Sub-Saharan Africa	2012	0.79	16.05	0.351
Eastern Sub-Saharan Africa	2013	0.8	16.15	0.359
Eastern Sub-Saharan Africa	2014	0.8	16.14	0.367
Eastern Sub-Saharan Africa	2015	0.81	16.15	0.375
Eastern Sub-Saharan Africa	2016	0.81	16.18	0.383
Eastern Sub-Saharan Africa	2017	0.82	16.27	0.391
Eastern Sub-Saharan Africa	2018	0.82	16.39	0.399
Eastern Sub-Saharan Africa	2019	0.83	16.46	0.405
Global	1990	3.97	75.32	0.511
Global	1991	3.94	74.61	0.516
Global	1992	3.92	74.1	0.521
Global	1993	3.96	74.99	0.525
Global	1994	3.93	74.41	0.529
Global	1995	3.91	73.65	0.534
Global	1996	3.84	71.71	0.538
Global	1997	3.75	69.64	0.542
Global	1998	3.71	68.43	0.547
Global	1999	3.71	68.25	0.551
Global	2000	3.68	67.41	0.556
Global	2001	3.64	66.32	0.561
Global	2002	3.64	66.01	0.566
Global	2003	3.63	65.54	0.571
Global	2004	3.56	63.81	0.576
Global	2005	3.57	63.69	0.581
Global	2006	3.53	62.5	0.586
Global	2007	3.54	62.22	0.591
Global	2008	3.58	62.7	0.596
Global	2009	3.58	62.44	0.601
Global	2010	3.57	62.11	0.607
Global	2011	3.55	61.51	0.612
Global	2012	3.51	60.53	0.616
Global	2013	3.43	59.01	0.621
Global	2014	3.35	57.25	0.626
Global	2015	3.3	56.48	0.631
Global	2016	3.22	54.86	0.635
Global	2017	3.13	53.33	0.641
Global	2018	3.09	52.54	0.647
Global	2019	3.05	51.77	0.651
High-income Asia Pacific	1990	3.47	57.43	0.767
High-income Asia Pacific	1991	3.5	57.85	0.773
High-income Asia Pacific	1992	3.53	58.43	0.779
High-income Asia Pacific	1993	3.53	58.46	0.785
High-income Asia Pacific	1994	3.46	56.91	0.79
High-income Asia Pacific	1995	3.47	56.83	0.796
High-income Asia Pacific	1996	3.5	57.76	0.801
High-income Asia Pacific	1997	3.51	57.77	0.805
High-income Asia Pacific	1998	3.63	59.79	0.809
High-income Asia Pacific	1999	3.78	62.36	0.813
High-income Asia Pacific	2000	3.83	63.09	0.816
High-income Asia Pacific	2001	3.84	63.49	0.819
High-income Asia Pacific	2002	3.87	63.58	0.823
High-income Asia Pacific	2003	4.05	66.67	0.826
High-income Asia Pacific	2004	4.17	68.32	0.83
High-income Asia Pacific	2005	4.36	71.49	0.833
High-income Asia Pacific	2006	4.39	71.99	0.836
High-income Asia Pacific	2007	4.47	73.36	0.839
High-income Asia Pacific	2008	4.53	74.28	0.842
High-income Asia Pacific	2009	4.57	74.65	0.844
High-income Asia Pacific	2010	4.69	76.5	0.847
High-income Asia Pacific	2011	4.76	77.27	0.85
High-income Asia Pacific	2012	4.74	76.52	0.853
High-income Asia Pacific	2013	4.69	75.16	0.856
High-income Asia Pacific	2014	4.58	72.89	0.859
High-income Asia Pacific	2015	4.52	71.56	0.862
High-income Asia Pacific	2016	4.43	69.72	0.865
High-income Asia Pacific	2017	4.26	66.55	0.868
High-income Asia Pacific	2018	4.13	64.18	0.871
High-income Asia Pacific	2019	4.05	62.73	0.873
High-income North America	1990	10.16	196.38	0.771
High-income North America	1991	10.11	194.89	0.773
High-income North America	1992	10.05	193.06	0.777
High-income North America	1993	10.29	197.36	0.78
High-income North America	1994	10.29	196.61	0.784
High-income North America	1995	10.39	197.81	0.787
High-income North America	1996	10.21	192.91	0.79
High-income North America	1997	9.99	187.48	0.792
High-income North America	1998	9.96	185.47	0.794
High-income North America	1999	9.97	184.93	0.797
High-income North America	2000	9.89	182.03	0.8
High-income North America	2001	9.71	177.18	0.805
High-income North America	2002	9.64	174.52	0.809
High-income North America	2003	9.45	169.71	0.811
High-income North America	2004	9.09	161.54	0.814
High-income North America	2005	9.01	158.89	0.815
High-income North America	2006	8.75	152.53	0.814
High-income North America	2007	8.57	147.58	0.817
High-income North America	2008	8.5	145.13	0.822
High-income North America	2009	8.32	140.84	0.828
High-income North America	2010	8	133.85	0.834
High-income North America	2011	7.88	130.65	0.837
High-income North America	2012	7.67	126.15	0.841
High-income North America	2013	7.44	121.26	0.844
High-income North America	2014	7.24	117.32	0.847
High-income North America	2015	7	113.01	0.85
High-income North America	2016	6.94	112.42	0.854
High-income North America	2017	6.85	111.52	0.857
High-income North America	2018	7.03	114.51	0.859
High-income North America	2019	7.06	114.8	0.86
North Africa and Middle East	1990	2.21	49.4	0.414
North Africa and Middle East	1990	2.21	49.4	0.414
North Africa and Middle East	1991	2.19	49.53	0.423
North Africa and Middle East	1991	2.19	49.53	0.423
North Africa and Middle East	1992	2.17	49.31	0.432
North Africa and Middle East	1992	2.17	49.31	0.432
North Africa and Middle East	1993	2.16	49.17	0.441
North Africa and Middle East	1993	2.16	49.17	0.441
North Africa and Middle East	1994	2.13	48.61	0.45
North Africa and Middle East	1994	2.13	48.61	0.45
North Africa and Middle East	1995	2.1	47.74	0.46
North Africa and Middle East	1995	2.1	47.74	0.46
North Africa and Middle East	1996	2.01	45.22	0.469
North Africa and Middle East	1996	2.01	45.22	0.469
North Africa and Middle East	1997	1.98	43.76	0.478
North Africa and Middle East	1997	1.98	43.76	0.478
North Africa and Middle East	1998	1.89	41.15	0.487
North Africa and Middle East	1998	1.89	41.15	0.487
North Africa and Middle East	1999	1.7	37.22	0.497
North Africa and Middle East	1999	1.7	37.22	0.497
North Africa and Middle East	2000	1.52	33	0.506
North Africa and Middle East	2000	1.52	33	0.506
North Africa and Middle East	2001	1.53	32.23	0.515
North Africa and Middle East	2001	1.53	32.23	0.515
North Africa and Middle East	2002	1.59	32.5	0.524
North Africa and Middle East	2002	1.59	32.5	0.524
North Africa and Middle East	2003	1.57	32.17	0.532
North Africa and Middle East	2003	1.57	32.17	0.532
North Africa and Middle East	2004	1.57	32.2	0.541
North Africa and Middle East	2004	1.57	32.2	0.541
North Africa and Middle East	2005	1.6	32.91	0.55
North Africa and Middle East	2005	1.6	32.91	0.55
North Africa and Middle East	2006	1.64	33.84	0.56
North Africa and Middle East	2006	1.64	33.84	0.56
North Africa and Middle East	2007	1.71	35.38	0.569
North Africa and Middle East	2007	1.71	35.38	0.569
North Africa and Middle East	2008	1.83	37.98	0.578
North Africa and Middle East	2008	1.83	37.98	0.578
North Africa and Middle East	2009	2.06	43.2	0.587
North Africa and Middle East	2009	2.06	43.2	0.587
North Africa and Middle East	2010	2.24	46.71	0.595
North Africa and Middle East	2010	2.24	46.71	0.595
North Africa and Middle East	2011	2.32	48.06	0.603
North Africa and Middle East	2011	2.32	48.06	0.603
North Africa and Middle East	2012	2.31	47.66	0.611
North Africa and Middle East	2012	2.31	47.66	0.611
North Africa and Middle East	2013	2.29	46.79	0.619
North Africa and Middle East	2013	2.29	46.79	0.619
North Africa and Middle East	2014	2.24	45.35	0.626
North Africa and Middle East	2014	2.24	45.35	0.626
North Africa and Middle East	2015	2.14	43.36	0.633
North Africa and Middle East	2015	2.14	43.36	0.633
North Africa and Middle East	2016	2.06	41.59	0.64
North Africa and Middle East	2016	2.06	41.59	0.64
North Africa and Middle East	2017	2.03	40.61	0.647
North Africa and Middle East	2017	2.03	40.61	0.647
North Africa and Middle East	2018	1.94	38.95	0.654
North Africa and Middle East	2018	1.94	38.95	0.654
North Africa and Middle East	2019	1.9	37.93	0.66
North Africa and Middle East	2019	1.9	37.93	0.66
Oceania	1990	1.3	27.26	0.383
Oceania	1991	1.31	27.52	0.385
Oceania	1992	1.32	27.67	0.388
Oceania	1993	1.33	27.67	0.391
Oceania	1994	1.33	27.66	0.394
Oceania	1995	1.33	27.7	0.397
Oceania	1996	1.35	28.12	0.4
Oceania	1997	1.38	28.66	0.403
Oceania	1998	1.41	29.2	0.405
Oceania	1999	1.45	30.01	0.408
Oceania	2000	1.49	30.8	0.41
Oceania	2001	1.51	31.3	0.412
Oceania	2002	1.53	31.71	0.413
Oceania	2003	1.53	31.71	0.414
Oceania	2004	1.54	32.02	0.416
Oceania	2005	1.58	32.94	0.417
Oceania	2006	1.63	33.86	0.419
Oceania	2007	1.68	34.97	0.421
Oceania	2008	1.72	35.78	0.422
Oceania	2009	1.77	36.88	0.424
Oceania	2010	1.84	38.28	0.426
Oceania	2011	1.86	38.87	0.428
Oceania	2012	1.87	38.91	0.431
Oceania	2013	1.85	38.5	0.433
Oceania	2014	1.85	38.45	0.436
Oceania	2015	1.88	39.03	0.44
Oceania	2016	1.87	38.62	0.443
Oceania	2017	1.87	38.69	0.446
Oceania	2018	1.87	38.71	0.449
Oceania	2019	1.86	38.47	0.452
South Asia	1990	0.55	10.91	0.313
South Asia	1990	0.55	10.91	0.313
South Asia	1991	0.56	11.02	0.319
South Asia	1991	0.56	11.02	0.319
South Asia	1992	0.57	11.08	0.325
South Asia	1992	0.57	11.08	0.325
South Asia	1993	0.57	11.2	0.331
South Asia	1993	0.57	11.2	0.331
South Asia	1994	0.58	11.25	0.337
South Asia	1994	0.58	11.25	0.337
South Asia	1995	0.58	11.2	0.344
South Asia	1995	0.58	11.2	0.344
South Asia	1996	0.6	11.64	0.351
South Asia	1996	0.6	11.64	0.351
South Asia	1997	0.65	12.57	0.357
South Asia	1997	0.65	12.57	0.357
South Asia	1998	0.65	12.5	0.364
South Asia	1998	0.65	12.5	0.364
South Asia	1999	0.62	11.97	0.371
South Asia	1999	0.62	11.97	0.371
South Asia	2000	0.64	12.24	0.378
South Asia	2000	0.64	12.24	0.378
South Asia	2001	0.66	12.54	0.385
South Asia	2001	0.66	12.54	0.385
South Asia	2002	0.66	12.52	0.391
South Asia	2002	0.66	12.52	0.391
South Asia	2003	0.65	12.23	0.398
South Asia	2003	0.65	12.23	0.398
South Asia	2004	0.61	11.53	0.405
South Asia	2004	0.61	11.53	0.405
South Asia	2005	0.64	11.98	0.413
South Asia	2005	0.64	11.98	0.413
South Asia	2006	0.66	12.28	0.421
South Asia	2006	0.66	12.28	0.421
South Asia	2007	0.67	12.55	0.43
South Asia	2007	0.67	12.55	0.43
South Asia	2008	0.69	12.91	0.438
South Asia	2008	0.69	12.91	0.438
South Asia	2009	0.67	12.68	0.447
South Asia	2009	0.67	12.68	0.447
South Asia	2010	0.66	12.83	0.456
South Asia	2010	0.66	12.83	0.456
South Asia	2011	0.67	13.12	0.465
South Asia	2011	0.67	13.12	0.465
South Asia	2012	0.67	13.16	0.475
South Asia	2012	0.67	13.16	0.475
South Asia	2013	0.71	13.59	0.485
South Asia	2013	0.71	13.59	0.485
South Asia	2014	0.73	13.72	0.495
South Asia	2014	0.73	13.72	0.495
South Asia	2015	0.74	14.22	0.505
South Asia	2015	0.74	14.22	0.505
South Asia	2016	0.76	14.61	0.515
South Asia	2016	0.76	14.61	0.515
South Asia	2017	0.76	14.63	0.525
South Asia	2017	0.76	14.63	0.525
South Asia	2018	0.77	14.72	0.535
South Asia	2018	0.77	14.72	0.535
South Asia	2019	0.77	14.67	0.543
South Asia	2019	0.77	14.67	0.543
Southeast Asia	1990	0.72	15.93	0.455
Southeast Asia	1991	0.74	16.44	0.463
Southeast Asia	1992	0.78	17.09	0.471
Southeast Asia	1993	0.81	17.77	0.479
Southeast Asia	1994	0.84	18.61	0.488
Southeast Asia	1995	0.89	19.57	0.496
Southeast Asia	1996	0.92	20.2	0.504
Southeast Asia	1997	0.88	19.14	0.512
Southeast Asia	1998	0.91	19.54	0.517
Southeast Asia	1999	0.94	20.18	0.523
Southeast Asia	2000	0.94	19.86	0.528
Southeast Asia	2001	0.9	18.72	0.533
Southeast Asia	2002	0.89	18.53	0.538
Southeast Asia	2003	0.89	18.34	0.543
Southeast Asia	2004	0.9	18.39	0.548
Southeast Asia	2005	0.92	18.48	0.554
Southeast Asia	2006	0.92	18.46	0.559
Southeast Asia	2007	0.94	18.56	0.566
Southeast Asia	2008	0.95	18.75	0.572
Southeast Asia	2009	0.95	18.65	0.578
Southeast Asia	2010	0.96	18.67	0.585
Southeast Asia	2011	0.97	18.73	0.592
Southeast Asia	2012	0.97	18.62	0.599
Southeast Asia	2013	0.96	18.41	0.606
Southeast Asia	2014	0.98	18.57	0.612
Southeast Asia	2015	0.99	18.66	0.619
Southeast Asia	2016	1	18.89	0.626
Southeast Asia	2017	1.01	18.9	0.632
Southeast Asia	2018	1	18.76	0.639
Southeast Asia	2019	1	18.69	0.644
Southern Latin America	1990	2.59	52.77	0.584
Southern Latin America	1991	2.5	50.77	0.589
Southern Latin America	1992	2.51	51.02	0.597
Southern Latin America	1993	2.46	49.71	0.602
Southern Latin America	1994	2.37	48.15	0.608
Southern Latin America	1995	2.38	48.2	0.614
Southern Latin America	1996	2.43	49.23	0.62
Southern Latin America	1997	2.45	49.35	0.625
Southern Latin America	1998	2.46	49.08	0.63
Southern Latin America	1999	2.59	51.67	0.634
Southern Latin America	2000	2.56	51.27	0.64
Southern Latin America	2001	2.67	53.51	0.644
Southern Latin America	2002	2.95	59.5	0.648
Southern Latin America	2003	3.13	62.68	0.651
Southern Latin America	2004	3.19	63.88	0.653
Southern Latin America	2005	3.15	63.29	0.658
Southern Latin America	2006	3.17	63.09	0.663
Southern Latin America	2007	3.29	65.68	0.664
Southern Latin America	2008	3.09	61.65	0.667
Southern Latin America	2009	3.09	61.32	0.671
Southern Latin America	2010	3.07	60.4	0.676
Southern Latin America	2011	3.08	60.17	0.681
Southern Latin America	2012	3.1	60.19	0.686
Southern Latin America	2013	3.14	60.68	0.689
Southern Latin America	2014	3.09	59.18	0.692
Southern Latin America	2015	3.03	57.71	0.701
Southern Latin America	2016	3.09	58.54	0.71
Southern Latin America	2017	3.04	57.78	0.716
Southern Latin America	2018	2.95	56.21	0.719
Southern Latin America	2019	2.9	55.4	0.721
Southern Sub-Saharan Africa	1990	4.59	98.58	0.513
Southern Sub-Saharan Africa	1991	4.69	100.78	0.517
Southern Sub-Saharan Africa	1992	4.95	106.98	0.522
Southern Sub-Saharan Africa	1993	4.76	101.56	0.526
Southern Sub-Saharan Africa	1994	5.15	110.5	0.53
Southern Sub-Saharan Africa	1995	5.57	120.74	0.535
Southern Sub-Saharan Africa	1996	6.21	135.32	0.539
Southern Sub-Saharan Africa	1997	7.3	162.56	0.544
Southern Sub-Saharan Africa	1998	7.32	162.9	0.548
Southern Sub-Saharan Africa	1999	7.11	158.71	0.553
Southern Sub-Saharan Africa	2000	7.31	164.26	0.557
Southern Sub-Saharan Africa	2001	6.93	154.57	0.562
Southern Sub-Saharan Africa	2002	6.71	148.66	0.567
Southern Sub-Saharan Africa	2003	6.56	145.06	0.571
Southern Sub-Saharan Africa	2004	6.32	139.15	0.576
Southern Sub-Saharan Africa	2005	6.11	134.34	0.581
Southern Sub-Saharan Africa	2006	6.04	132.05	0.586
Southern Sub-Saharan Africa	2007	5.85	127.08	0.591
Southern Sub-Saharan Africa	2008	5.82	125.86	0.596
Southern Sub-Saharan Africa	2009	5.82	125.25	0.601
Southern Sub-Saharan Africa	2010	5.81	124.55	0.605
Southern Sub-Saharan Africa	2011	5.66	119.94	0.61
Southern Sub-Saharan Africa	2012	5.5	115.49	0.614
Southern Sub-Saharan Africa	2013	5.31	110.62	0.619
Southern Sub-Saharan Africa	2014	5.25	108.54	0.623
Southern Sub-Saharan Africa	2015	5.22	107.12	0.628
Southern Sub-Saharan Africa	2016	5.07	103.26	0.632
Southern Sub-Saharan Africa	2017	4.92	99.71	0.636
Southern Sub-Saharan Africa	2018	4.65	93.69	0.639
Southern Sub-Saharan Africa	2019	4.5	90.36	0.642
Tropical Latin America	1990	2.01	40.54	0.487
Tropical Latin America	1991	1.93	38.99	0.492
Tropical Latin America	1992	1.93	39	0.497
Tropical Latin America	1993	1.99	40.22	0.503
Tropical Latin America	1994	1.95	39.21	0.508
Tropical Latin America	1995	1.89	38.05	0.513
Tropical Latin America	1996	1.86	37.45	0.519
Tropical Latin America	1997	1.86	37.26	0.524
Tropical Latin America	1998	1.91	38.37	0.529
Tropical Latin America	1999	1.95	39.17	0.533
Tropical Latin America	2000	1.97	39.68	0.538
Tropical Latin America	2001	1.96	39.1	0.543
Tropical Latin America	2002	1.96	38.74	0.547
Tropical Latin America	2003	1.99	39.06	0.552
Tropical Latin America	2004	1.99	38.9	0.556
Tropical Latin America	2005	1.94	37.78	0.561
Tropical Latin America	2006	1.97	38.3	0.566
Tropical Latin America	2007	1.97	38.29	0.572
Tropical Latin America	2008	1.99	38.5	0.578
Tropical Latin America	2009	2.02	38.92	0.584
Tropical Latin America	2010	2.04	39.02	0.59
Tropical Latin America	2011	2.04	38.86	0.597
Tropical Latin America	2012	2.01	38.07	0.604
Tropical Latin America	2013	1.99	37.6	0.61
Tropical Latin America	2014	1.95	36.5	0.617
Tropical Latin America	2015	1.93	35.88	0.622
Tropical Latin America	2016	1.97	36.49	0.627
Tropical Latin America	2017	1.92	35.73	0.632
Tropical Latin America	2018	1.89	35.37	0.636
Tropical Latin America	2019	1.89	35.36	0.64
Western Europe	1990	11.09	226.77	0.75
Western Europe	1991	11.01	224.91	0.756
Western Europe	1992	10.88	221.46	0.762
Western Europe	1993	10.86	220.65	0.767
Western Europe	1994	10.66	216.31	0.772
Western Europe	1995	10.59	214.17	0.775
Western Europe	1996	10.43	209.91	0.779
Western Europe	1997	10.2	204.56	0.782
Western Europe	1998	10.12	202.13	0.784
Western Europe	1999	10.15	202.54	0.787
Western Europe	2000	10.01	199.43	0.79
Western Europe	2001	9.94	197.35	0.794
Western Europe	2002	9.93	196.18	0.797
Western Europe	2003	9.9	194.53	0.8
Western Europe	2004	9.68	188.84	0.802
Western Europe	2005	9.62	186.67	0.805
Western Europe	2006	9.57	184.43	0.807
Western Europe	2007	9.6	183.77	0.81
Western Europe	2008	9.63	183.18	0.812
Western Europe	2009	9.65	182.74	0.815
Western Europe	2010	9.56	180.47	0.817
Western Europe	2011	9.58	181.09	0.821
Western Europe	2012	9.58	179.97	0.824
Western Europe	2013	9.48	177.47	0.827
Western Europe	2014	9.25	172.2	0.83
Western Europe	2015	9.25	171.43	0.832
Western Europe	2016	9.01	166.27	0.835
Western Europe	2017	8.87	163.54	0.838
Western Europe	2018	8.76	160.86	0.841
Western Europe	2019	8.68	158.86	0.843
Western Sub-Saharan Africa	1990	0.39	8.39	0.268
Western Sub-Saharan Africa	1991	0.39	8.47	0.272
Western Sub-Saharan Africa	1992	0.4	8.59	0.276
Western Sub-Saharan Africa	1993	0.4	8.71	0.28
Western Sub-Saharan Africa	1994	0.41	8.81	0.284
Western Sub-Saharan Africa	1995	0.41	8.85	0.288
Western Sub-Saharan Africa	1996	0.4	8.65	0.292
Western Sub-Saharan Africa	1997	0.4	8.53	0.297
Western Sub-Saharan Africa	1998	0.39	8.41	0.301
Western Sub-Saharan Africa	1999	0.38	8.23	0.306
Western Sub-Saharan Africa	2000	0.38	8.07	0.311
Western Sub-Saharan Africa	2001	0.36	7.71	0.316
Western Sub-Saharan Africa	2002	0.35	7.39	0.322
Western Sub-Saharan Africa	2003	0.33	7.06	0.328
Western Sub-Saharan Africa	2004	0.33	6.88	0.335
Western Sub-Saharan Africa	2005	0.32	6.67	0.343
Western Sub-Saharan Africa	2006	0.32	6.62	0.351
Western Sub-Saharan Africa	2007	0.32	6.51	0.359
Western Sub-Saharan Africa	2008	0.32	6.5	0.367
Western Sub-Saharan Africa	2009	0.32	6.58	0.375
Western Sub-Saharan Africa	2010	0.33	6.6	0.383
Western Sub-Saharan Africa	2011	0.33	6.73	0.391
Western Sub-Saharan Africa	2012	0.34	6.85	0.399
Western Sub-Saharan Africa	2013	0.34	6.99	0.407
Western Sub-Saharan Africa	2014	0.34	7.03	0.415
Western Sub-Saharan Africa	2015	0.35	7.03	0.422
Western Sub-Saharan Africa	2016	0.35	7.09	0.43
Western Sub-Saharan Africa	2017	0.35	7.07	0.437
Western Sub-Saharan Africa	2018	0.35	7.01	0.443
Western Sub-Saharan Africa	2019	0.34	6.94	0.448
ASMR, age-standardized mortality rate; ASDR, age-standardized disability-adjusted life year rate.
